# Supplementary material for: Fronto-Parietal Gray Matter Volume Loss Is Associated with Decreased Working Memory Performance in Adolescents with a First Episode of Psychosis
Source: J Clin Med. 2021 Aug 31;10(17):3929. doi: 10.3390/jcm10173929 (PMC8432087; doi:10.3390/jcm10173929)
Supplement: Supplementary file 1 [file jcm-10-03929-s001.zip]

Archive with 1 entries (1 files):
- jcm-1302258-supplementary.pdf
